# Supplementary material for: A cleaner snow future mitigates Northern Hemisphere snowpack loss from warming
Source: Nat Commun. 2023 Oct 2;14:6074. doi: 10.1038/s41467-023-41732-6 (PMC10545800; doi:10.1038/s41467-023-41732-6)
Supplement: Supplementary file 4 — Supplementary Data 1 [file 41467_2023_41732_MOESM4_ESM.xlsx]

## Sheet: BC_concentration_suface
Region	Region_ID	Site_ID	latitude (degree)	latitude (degree)	Year_start	Year_end	Month_start	Month_end	BC concentrations (ng g-1)	Scale_factor	Reference	Note
North America	1	1	47.3991	238.611	2013	2013	1	1	10	0.8	Doherty et al. (2014)	scale_factor is for the correction of BC mass absorption efficiency
	1	3	44.8997	239.39	2013	2013	1	1	23	0.8	Doherty et al. (2014)
	1	4	43.8038	239.152	2013	2013	1	1	156	0.8	Doherty et al. (2014)
	1	5	43.4455	241.009	2013	2013	1	1	21	0.8	Doherty et al. (2014)
	1	6	42.3231	241.253	2013	2013	1	1	4	0.8	Doherty et al. (2014)
	1	7	41.3849	242.182	2013	2013	1	1	35	0.8	Doherty et al. (2014)
	1	8	40.9014	244.109	2013	2013	2	2	29	0.8	Doherty et al. (2014)
	1	9	42.2767	243.988	2013	2013	2	2	13	0.8	Doherty et al. (2014)
	1	10	43.3495	244.603	2013	2013	2	2	11	0.8	Doherty et al. (2014)
	1	11	43.5927	246.411	2013	2013	2	2	14	0.8	Doherty et al. (2014)
	1	12	43.401	248.795	2013	2013	2	2	18	0.8	Doherty et al. (2014)
	1	13	42.9357	250.142	2013	2013	2	2	25	0.8	Doherty et al. (2014)
	1	14	41.7297	250.633	2013	2013	2	2	147	0.8	Doherty et al. (2014)
	1	15	40.7464	250.522	2013	2013	2	2	18	0.8	Doherty et al. (2014)
	1	16	40.1316	250.529	2013	2013	2	2	51	0.8	Doherty et al. (2014)
	1	17	40.4929	252.101	2013	2013	2	2	31	0.8	Doherty et al. (2014)
	1	18	40.6695	253.584	2013	2013	2	2	23	0.8	Doherty et al. (2014)
	1	20	43.7016	251.155	2013	2013	2	2	21	0.8	Doherty et al. (2014)
	1	21	45.0754	250.869	2013	2013	2	2	18	0.8	Doherty et al. (2014)
	1	23	47.6249	251.303	2013	2013	2	2	53	0.8	Doherty et al. (2014)
	1	24	48.2318	254.905	2013	2013	2	2	51	0.8	Doherty et al. (2014)
	1	25	47.6137	256.644	2013	2013	2	2	66	0.8	Doherty et al. (2014)
	1	26	47.0987	258.53	2013	2013	2	2	45	0.8	Doherty et al. (2014)
	1	28	45.2569	261.252	2013	2013	2	2	47	0.8	Doherty et al. (2014)
	1	29	44.0547	262.12	2013	2013	2	2	47	0.8	Doherty et al. (2014)
	1	30	43.588	262.824	2013	2013	2	2	9	0.8	Doherty et al. (2014)
	1	31	43.1963	262.522	2013	2013	2	2	18	0.8	Doherty et al. (2014)
	1	32	42.3145	262.129	2013	2013	2	2	16	0.8	Doherty et al. (2014)
	1	33	42.1825	262.434	2013	2013	2	2	18	0.8	Doherty et al. (2014)
	1	34	43.0561	264.351	2013	2013	2	2	19	0.8	Doherty et al. (2014)
	1	35	44.1535	264.223	2013	2013	2	2	31	0.8	Doherty et al. (2014)
	1	37	46.4733	263.462	2013	2013	2	2	18	0.8	Doherty et al. (2014)
	1	38	45.8645	263.426	2013	2013	2	2	35	0.8	Doherty et al. (2014)
	1	39	46.4435	262.597	2013	2013	2	2	26	0.8	Doherty et al. (2014)
	1	40	47.2668	261.166	2013	2013	2	2	44	0.8	Doherty et al. (2014)
	1	41	47.8796	259	2013	2013	2	2	42	0.8	Doherty et al. (2014)
	1	42	48.0104	257.675	2013	2013	3	3	61	0.8	Doherty et al. (2014)
	1	45	48.8649	259.09	2013	2013	3	3	25	0.8	Doherty et al. (2014)
	1	46	48.8539	260.815	2013	2013	3	3	29	0.8	Doherty et al. (2014)
	1	47	48.8159	262.12	2013	2013	3	3	26	0.8	Doherty et al. (2014)
	1	51	50.728	262.869	2013	2013	3	3	8	0.8	Doherty et al. (2014)
	1	52	51.2723	261.432	2013	2013	3	3	8	0.8	Doherty et al. (2014)
	1	53	52.5433	261.112	2013	2013	3	3	60	0.8	Doherty et al. (2014)
	1	54	53.8509	260.744	2013	2013	3	3	24	0.8	Doherty et al. (2014)
	1	55	55.1136	261.491	2013	2013	3	3	8	0.8	Doherty et al. (2014)
	1	56	56.0766	262.953	2013	2013	3	3	13	0.8	Doherty et al. (2014)
	1	57	56.533	264.672	2013	2013	3	3	11	0.8	Doherty et al. (2014)
	1	58	58.7261	266.172	2013	2013	3	3	11	0.8	Doherty et al. (2014)
	1	59	54.5831	259.529	2013	2013	3	3	13	0.8	Doherty et al. (2014)
	1	60	53.6038	257.878	2013	2013	3	3	15	0.8	Doherty et al. (2014)
	1	61	51.7972	257.256	2013	2013	3	3	25	0.8	Doherty et al. (2014)
	1	62	50.5768	254.562	2013	2013	3	3	8	0.8	Doherty et al. (2014)
	1	63	52.7499	253.345	2013	2013	3	3	7	0.8	Doherty et al. (2014)
	1	64	55.2484	254.657	2013	2013	3	3	39	0.8	Doherty et al. (2014)
	1	65	54.7011	252.173	2013	2013	3	3	22	0.8	Doherty et al. (2014)
	1	66	54.3954	249.156	2013	2013	3	3	21	0.8	Doherty et al. (2014)
	1	67	52.782	248.683	2013	2013	3	3	36	0.8	Doherty et al. (2014)
	1	68	50.926	247.941	2013	2013	3	3	28	0.8	Doherty et al. (2014)
Arctic	2	1	68.986	224.938	2009	2009	4	5	6	0.96	Doherty et al. (2010)
	2	2	69.635	227.819	2009	2009	4	5	10	0.96	Doherty et al. (2010)
	2	3	68.568	230.477	2009	2009	4	5	8	0.96	Doherty et al. (2010)
	2	4	70.067	235.027	2009	2009	4	5	9	0.96	Doherty et al. (2010)
	2	5	69.895	247.253	2009	2009	4	5	7	0.96	Doherty et al. (2010)
	2	6	69.663	250.904	2009	2009	4	5	6	0.96	Doherty et al. (2010)
	2	7	66.171	255.626	2009	2009	4	5	13	0.96	Doherty et al. (2010)
	2	8	68.305	255.913	2009	2009	4	5	7	0.96	Doherty et al. (2010)
	2	9	68.824	264.711	2009	2009	4	5	9	0.96	Doherty et al. (2010)
	2	10	68.878	283.3	2009	2009	4	5	8	0.96	Doherty et al. (2010)
	2	11	69.28	282.954	2009	2009	4	5	8	0.96	Doherty et al. (2010)
	2	12	67.155	274.739	2009	2009	4	5	9	0.96	Doherty et al. (2010)
	2	13	66.762	269.309	2009	2009	4	5	7	0.96	Doherty et al. (2010)
	2	14	71.151	280.752	2009	2009	4	5	6	0.96	Doherty et al. (2010)
	2	15	72.341	277.654	2009	2009	4	5	9	0.96	Doherty et al. (2010)
	2	16	72.63	261.336	2009	2009	4	5	15	0.96	Doherty et al. (2010)
	2	17	72.566	259.193	2009	2009	4	5	14	0.96	Doherty et al. (2010)
	2	18	73.696	260.782	2009	2009	4	5	7	0.96	Doherty et al. (2010)
	2	19	76.555	255.268	2009	2009	4	5	8	0.96	Doherty et al. (2010)
	2	20	76.633	263.788	2009	2009	4	5	11	0.96	Doherty et al. (2010)
	2	21	75.497	263.855	2009	2009	4	5	8	0.96	Doherty et al. (2010)
	2	22	76.867	274.786	2009	2009	4	5	9	0.96	Doherty et al. (2010)
	2	23	75.46	271.149	2009	2009	4	5	19	0.96	Doherty et al. (2010)
	2	24	75.265	269.634	2009	2009	4	5	11	0.96	Doherty et al. (2010)
	2	25	80.083	273.3	2007	2007	4	5	12	0.96	Doherty et al. (2010)
	2	26	71.325	203.567	2007	2007	4	5	9	0.96	Doherty et al. (2010)
	2	27	69.3	216.2	2007	2007	4	5	5	0.96	Doherty et al. (2010)
	2	28	66.256	215.231	2007	2007	3	4	31	0.96	Doherty et al. (2010)
	2	29	67.568	221.702	2007	2007	3	4	9	0.96	Doherty et al. (2010)
	2	30	67.16	229.702	2007	2007	3	4	11	0.96	Doherty et al. (2010)
	2	31	64.934	235.256	2007	2007	3	4	5	0.96	Doherty et al. (2010)
	2	33	65.607	237.74	2007	2007	3	4	11	0.96	Doherty et al. (2010)
	2	34	65.788	238.217	2007	2007	3	4	18	0.96	Doherty et al. (2010)
	2	35	66.23	238.934	2007	2007	3	4	7	0.96	Doherty et al. (2010)
	2	36	66.353	239.364	2007	2007	3	4	16	0.96	Doherty et al. (2010)
	2	37	66.9	241.062	2007	2007	3	4	11	0.96	Doherty et al. (2010)
	2	38	66.655	246.44	2007	2007	3	4	39	0.96	Doherty et al. (2010)
	2	39	65.957	247.578	2007	2007	3	4	9	0.96	Doherty et al. (2010)
	2	40	65.087	248.546	2007	2007	3	4	13	0.96	Doherty et al. (2010)
	2	41	64.747	248.146	2007	2007	3	4	21	0.96	Doherty et al. (2010)
	2	43	64.352	250.319	2007	2007	3	4	16	0.96	Doherty et al. (2010)
	2	44	64.086	251.489	2007	2007	3	4	35	0.96	Doherty et al. (2010)
	2	45	64.011	252.424	2007	2007	3	4	19	0.96	Doherty et al. (2010)
	2	46	63.751	253.456	2007	2007	3	4	10	0.96	Doherty et al. (2010)
	2	47	63.661	254.872	2007	2007	3	4	14	0.96	Doherty et al. (2010)
	2	48	64.041	256.155	2007	2007	3	4	13	0.96	Doherty et al. (2010)
	2	49	64.017	257.49	2007	2007	3	4	16	0.96	Doherty et al. (2010)
	2	50	64.533	258.646	2007	2007	3	4	10	0.96	Doherty et al. (2010)
	2	51	64.62	259.527	2007	2007	3	4	16	0.96	Doherty et al. (2010)
	2	52	64.578	261.45	2007	2007	3	4	14	0.96	Doherty et al. (2010)
	2	53	64.419	263.579	2007	2007	3	4	6	0.96	Doherty et al. (2010)
	2	54	79.878	333.991	2006	2006	8	8	20.1	0.96	Doherty et al. (2010)
	2	57	72.579	321.496	2007	2007	6	6	2	0.96	Doherty et al. (2010)
	2	60	63.149	315.183	2007	2007	4	4	4.4	0.96	Doherty et al. (2010)
	2	61	66.001	315.499	2007	2008	4	4	1.6	0.96	Doherty et al. (2010)
	2	62	66.48	317.5	2007	2008	4	4	1.8	0.96	Doherty et al. (2010)
	2	63	66.481	313.72	2007	2008	4	4	3.5	0.96	Doherty et al. (2010)
	2	64	69.898	313.086	2008	2008	4	4	6.9	0.96	Doherty et al. (2010)
	2	65	77.143	298.905	2007	2007	4	4	2.9	0.96	Doherty et al. (2010)
	2	66	80.75	306	2007	2007	4	4	3.8	0.96	Doherty et al. (2010)
	2	68	67.703	64.332	2007	2007	3	5	235	0.96	Doherty et al. (2010)
	2	69	73.428	81.481	2007	2007	3	5	12	0.96	Doherty et al. (2010)
	2	70	72.256	103.038	2007	2007	3	5	48	0.96	Doherty et al. (2010)
	2	71	62.714	129.159	2008	2008	3	5	54	0.96	Doherty et al. (2010)
	2	72	62.134	130.538	2008	2008	3	5	116	0.96	Doherty et al. (2010)
	2	73	71.576	128.861	2008	2008	3	5	11	0.96	Doherty et al. (2010)
	2	75	71.707	127.534	2008	2008	3	5	52	0.96	Doherty et al. (2010)
	2	76	74.065	128.872	2008	2008	3	5	13	0.96	Doherty et al. (2010)
	2	77	68.649	160.487	2008	2008	3	5	78	0.96	Doherty et al. (2010)
	2	78	69.023	161.201	2008	2008	3	5	50	0.96	Doherty et al. (2010)
	2	79	68.719	161.572	2008	2008	3	5	53	0.96	Doherty et al. (2010)
	2	80	68.487	163.157	2008	2008	3	5	17	0.96	Doherty et al. (2010)
	2	81	68.221	166.179	2008	2008	3	5	14	0.96	Doherty et al. (2010)
	2	82	69.869	169.302	2008	2008	3	5	11	0.96	Doherty et al. (2010)
	2	83	69.524	171.31	2008	2008	3	5	13	0.96	Doherty et al. (2010)
	2	84	69.119	170.858	2008	2008	3	5	14	0.96	Doherty et al. (2010)
	2	85	69.4	18.6	2008	2008	3	4	19	0.96	Doherty et al. (2010)
	2	86	69.4	18.6	2008	2008	5	5	18	0.96	Doherty et al. (2010)
	2	87	69.4	18.6	2008	2008	5	5	56	0.96	Doherty et al. (2010)
	2	88	78.874	11.923	2007	2007	4	4	8	0.96	Doherty et al. (2010)
	2	89	78.874	11.923	2009	2009	4	4	15	0.96	Doherty et al. (2010)
	2	90	78.91	11.83	2009	2009	4	4	17	0.96	Doherty et al. (2010)
	2	91	78.903	12.117	2007	2007	4	4	7	0.96	Doherty et al. (2010)
	2	92	78.917	11.933	2007	2007	3	3	15	0.96	Doherty et al. (2010)
	2	93	78.917	11.933	2007	2007	4	4	20	0.96	Doherty et al. (2010)
	2	94	78.917	11.933	2007	2007	5	5	10	0.96	Doherty et al. (2010)
North China	3	1	41.75	108.25	2010	2010	1	2	300	0.84	Wang et al. (2013)
	3	2	40.75	110.25	2010	2010	1	2	864	0.84	Wang et al. (2013)
	3	3	41.75	109.75	2010	2010	1	2	801	0.84	Wang et al. (2013)
	3	4	41.25	110.75	2010	2010	1	2	567	0.84	Wang et al. (2013)
	3	5	41.75	111.75	2010	2010	1	2	290	0.84	Wang et al. (2013)
	3	6	43.75	112.25	2010	2010	1	2	82	0.84	Wang et al. (2013)
	3	7	43.75	112.25	2010	2010	1	2	131	0.84	Wang et al. (2013)
	3	8	43.75	114.25	2010	2010	1	2	98	0.84	Wang et al. (2013)
	3	9	43.25	116.25	2010	2010	1	2	170	0.84	Wang et al. (2013)
	3	10	44.25	116.25	2010	2010	1	2	641	0.84	Wang et al. (2013)
	3	11	43.75	115.25	2010	2010	1	2	413	0.84	Wang et al. (2013)
	3	12	44.75	115.75	2010	2010	1	2	3705	0.84	Wang et al. (2013)
	3	13	45.5	117.75	2010	2010	1	2	286	0.84	Wang et al. (2013)
	3	14	46.25	121.75	2010	2010	1	2	756	0.84	Wang et al. (2013)
	3	15	47.75	119.25	2010	2010	1	2	290	0.84	Wang et al. (2013)
	3	16	48.25	117.75	2010	2010	1	2	345	0.84	Wang et al. (2013)
	3	17	49.75	118.75	2010	2010	1	2	326	0.84	Wang et al. (2013)
	3	18	50.75	121.25	2010	2010	1	2	295	0.84	Wang et al. (2013)
	3	19	50.25	124.75	2010	2010	1	2	112	0.84	Wang et al. (2013)
	3	20	51.25	126.25	2010	2010	1	2	68	0.84	Wang et al. (2013)
	3	21	51.25	126.75	2010	2010	1	2	79	0.84	Wang et al. (2013)
	3	22	50.25	120.25	2010	2010	1	2	121	0.84	Wang et al. (2013)
	3	23	49.75	127.25	2010	2010	1	2	415	0.84	Wang et al. (2013)
	3	24	49.25	129.25	2010	2010	1	2	867	0.84	Wang et al. (2013)
	3	25	48.25	130.75	2010	2010	1	2	615	0.84	Wang et al. (2013)
	3	26	47.75	130.75	2010	2010	1	2	1435	0.84	Wang et al. (2013)
	3	27	46.75	129.75	2010	2010	1	2	2208	0.84	Wang et al. (2013)
	3	28	46.75	125.75	2010	2010	1	2	2611	0.84	Wang et al. (2013)
	3	29	47.75	126.25	2010	2010	1	2	1066	0.84	Wang et al. (2013)
	3	30	47.25	123.75	2010	2010	1	2	1344	0.84	Wang et al. (2013)
	3	31	43.75	130.75	2010	2010	1	2	1149	0.84	Wang et al. (2013)
	3	32	43.75	128.75	2010	2010	1	2	1329	0.84	Wang et al. (2013)
	3	33	44.75	127.75	2010	2010	1	2	1628	0.84	Wang et al. (2013)
	3	34	45.25	124.25	2010	2010	1	2	542	0.84	Wang et al. (2013)
	3	35	43.25	126.75	2010	2010	1	2	1027	0.84	Wang et al. (2013)
	3	36	42.25	126.75	2010	2010	1	2	2139	0.84	Wang et al. (2013)
	3	37	42.25	127.75	2010	2010	1	2	1130	0.84	Wang et al. (2013)
	3	38	41.75	125.25	2010	2010	1	2	1025	0.84	Wang et al. (2013)
Tibetan Plateau	4	1	27.96	86.8	2009	2012	10	5	5.89	1	He et al. (2018)
	4	2	27.96	86.8	2009	2012	1	12	5.46	1	He et al. (2018)
	4	3	28.02	86.96	2007	2007	4	5	54.11	1	He et al. (2018)
	4	4	30.11	83.39	2014	2014	12	12	319.89	1	He et al. (2018); Zhang et al. (2018); Kang et al. (2022)
	4	5	30.99	91.68	2014	2014	12	12	876.75	1	He et al. (2018); Zhang et al. (2018); Kang et al. (2022)
	4	6	30.75	91.68	2014	2014	12	12	600.68	1	He et al. (2018); Zhang et al. (2018); Kang et al. (2022)
	4	7	32.9	91.92	2014	2014	12	12	1014.18	1	He et al. (2018); Zhang et al. (2018); Kang et al. (2022)
	4	8	34.86	98.17	2014	2014	12	12	3122.68	1	He et al. (2018); Zhang et al. (2018); Kang et al. (2022)
	4	9	36.5	101.52	2014	2014	12	12	8922.53	1	He et al. (2018); Zhang et al. (2018); Kang et al. (2022)
	4	10	31.22	96.57	2014	2014	12	12	1734.68	1	He et al. (2018); Zhang et al. (2018); Kang et al. (2022)
	4	11	27.1	100.2	2014	2014	5	5	34	1	He et al. (2018)
	4	12	31.22	96.57	2014	2014	12	12	1735	1	He et al. (2018)
	4	13	43.01	86.82	2004	2005	10	5	79.36	1	He et al. (2018)
	4	14	43.01	86.82	2004	2005	1	12	157.25	1	He et al. (2018)
	4	15	35.54	99.49	2012	2012	1	1	148	0.84	Pu et al. (2017)
	4	16	34.85	98.13	2012	2012	1	1	152	0.84	Pu et al. (2017)
	4	17	35.22	98.95	2012	2012	1	1	118	0.84	Pu et al. (2017)
	4	18	34.8	99.05	2012	2012	1	1	28	0.84	Pu et al. (2017)
	4	19	33.89	99.8	2012	2012	1	1	135	0.84	Pu et al. (2017)
	4	20	33.89	99.8	2012	2012	1	1	77	0.84	Pu et al. (2017)
	4	21	34.92	100.89	2012	2012	1	1	33	0.84	Pu et al. (2017)
	4	15	43.73	84.46	2006	2006	10	10	11	1	He et al. (2018)

## Sheet: BC_concentration_column
Region	Region_ID	Site_ID	latitude (degree)	latitude (degree)	Year_start	Year_end	Month_start	Month_end	BC concentrations (ng g-1)	Scale_factor	column_integrated	Reference	Note
North America	1	1	47.3991	238.611	2013	2013	1	1	7	0.8	1	Doherty et al. (2014)	scale_factor is for the correction of BC mass absorption efficiency
	1	2	45.9508	239.33	2013	2013	1	1	32	0.8	1	Doherty et al. (2014)	column_integraated shows the snow column BC concentration is column integrated (1) or simply averaged from the surface and sub-surface BC concentration
	1	3	44.8997	239.39	2013	2013	1	1	26	0.8	1	Doherty et al. (2014)
	1	4	43.8038	239.152	2013	2013	1	1	93	0.8	1	Doherty et al. (2014)
	1	5	43.4455	241.009	2013	2013	1	1	61	0.8	1	Doherty et al. (2014)
	1	6	42.3231	241.253	2013	2013	1	1	8	0.8	1	Doherty et al. (2014)
	1	7	40.9014	244.109	2013	2013	2	2	17	0.8	1	Doherty et al. (2014)
	1	8	42.2767	243.988	2013	2013	2	2	13	0.8	1	Doherty et al. (2014)
	1	9	43.3495	244.603	2013	2013	2	2	15	0.8	1	Doherty et al. (2014)
	1	10	43.5927	246.411	2013	2013	2	2	13	0.8	1	Doherty et al. (2014)
	1	11	43.401	248.795	2013	2013	2	2	16	0.8	1	Doherty et al. (2014)
	1	12	42.9357	250.142	2013	2013	2	2	18	0.8	1	Doherty et al. (2014)
	1	13	41.7297	250.633	2013	2013	2	2	87	0.8	1	Doherty et al. (2014)
	1	14	40.7464	250.522	2013	2013	2	2	23	0.8	1	Doherty et al. (2014)
	1	15	40.1316	250.529	2013	2013	2	2	45	0.8	1	Doherty et al. (2014)
	1	16	40.4929	252.101	2013	2013	2	2	20	0.8	1	Doherty et al. (2014)
	1	17	40.6695	253.584	2013	2013	2	2	26	0.8	1	Doherty et al. (2014)
	1	18	48.2318	254.905	2013	2013	2	2	28	0.8	1	Doherty et al. (2014)
	1	19	45.2569	261.252	2013	2013	2	2	33	0.8	1	Doherty et al. (2014)
	1	20	44.0547	262.12	2013	2013	2	2	47	0.8	1	Doherty et al. (2014)
	1	21	43.588	262.824	2013	2013	2	2	22	0.8	1	Doherty et al. (2014)
	1	22	43.1963	262.522	2013	2013	2	2	18	0.8	1	Doherty et al. (2014)
	1	23	42.3145	262.129	2013	2013	2	2	16	0.8	1	Doherty et al. (2014)
	1	24	42.1825	262.434	2013	2013	2	2	18	0.8	1	Doherty et al. (2014)
	1	25	43.0561	264.351	2013	2013	2	2	19	0.8	1	Doherty et al. (2014)
	1	26	46.4435	262.597	2013	2013	2	2	18	0.8	1	Doherty et al. (2014)
	1	27	47.2668	261.166	2013	2013	2	2	73	0.8	1	Doherty et al. (2014)
	1	28	47.8796	259	2013	2013	2	2	36	0.8	1	Doherty et al. (2014)
	1	29	48.0104	257.675	2013	2013	3	3	110	0.8	1	Doherty et al. (2014)
	1	30	48.8649	259.09	2013	2013	3	3	35	0.8	1	Doherty et al. (2014)
	1	31	48.8539	260.815	2013	2013	3	3	41	0.8	1	Doherty et al. (2014)
	1	32	48.8159	262.12	2013	2013	3	3	67	0.8	1	Doherty et al. (2014)
	1	33	50.728	262.869	2013	2013	3	3	39	0.8	1	Doherty et al. (2014)
	1	34	51.2723	261.432	2013	2013	3	3	36	0.8	1	Doherty et al. (2014)
	1	35	52.5433	261.112	2013	2013	3	3	18	0.8	1	Doherty et al. (2014)
	1	36	53.8509	260.744	2013	2013	3	3	18	0.8	1	Doherty et al. (2014)
	1	37	55.1136	261.491	2013	2013	3	3	13	0.8	1	Doherty et al. (2014)
	1	38	56.0766	262.953	2013	2013	3	3	16	0.8	1	Doherty et al. (2014)
	1	39	56.533	264.672	2013	2013	3	3	19	0.8	1	Doherty et al. (2014)
	1	40	58.7261	266.172	2013	2013	3	3	7	0.8	1	Doherty et al. (2014)
	1	41	54.5831	259.529	2013	2013	3	3	11	0.8	1	Doherty et al. (2014)
	1	42	53.6038	257.878	2013	2013	3	3	12	0.8	1	Doherty et al. (2014)
	1	43	51.7972	257.256	2013	2013	3	3	21	0.8	1	Doherty et al. (2014)
	1	44	50.5768	254.562	2013	2013	3	3	22	0.8	1	Doherty et al. (2014)
	1	45	52.7499	253.345	2013	2013	3	3	16	0.8	1	Doherty et al. (2014)
	1	46	55.2484	254.657	2013	2013	3	3	15	0.8	1	Doherty et al. (2014)
	1	47	54.7011	252.173	2013	2013	3	3	13	0.8	1	Doherty et al. (2014)
	1	48	54.3954	249.156	2013	2013	3	3	21	0.8	1	Doherty et al. (2014)
	1	49	52.782	248.683	2013	2013	3	3	22	0.8	1	Doherty et al. (2014)
Arctic	2	1	68.986	224.938	2009	2009	4	5	8	0.96	0	Doherty et al. (2010)
	2	2	69.635	227.819	2009	2009	4	5	9.5	0.96	0	Doherty et al. (2010)
	2	3	68.568	230.477	2009	2009	4	5	7	0.96	0	Doherty et al. (2010)
	2	4	70.067	235.027	2009	2009	4	5	10.5	0.96	0	Doherty et al. (2010)
	2	5	69.895	247.253	2009	2009	4	5	11	0.96	0	Doherty et al. (2010)
	2	6	69.663	250.904	2009	2009	4	5	5.5	0.96	0	Doherty et al. (2010)
	2	7	66.171	255.626	2009	2009	4	5	9.5	0.96	0	Doherty et al. (2010)
	2	8	68.305	255.913	2009	2009	4	5	7.5	0.96	0	Doherty et al. (2010)
	2	9	68.824	264.711	2009	2009	4	5	8.5	0.96	0	Doherty et al. (2010)
	2	10	68.878	283.3	2009	2009	4	5	6.5	0.96	0	Doherty et al. (2010)
	2	11	69.28	282.954	2009	2009	4	5	6.5	0.96	0	Doherty et al. (2010)
	2	12	67.155	274.739	2009	2009	4	5	8	0.96	0	Doherty et al. (2010)
	2	13	66.762	269.309	2009	2009	4	5	9	0.96	0	Doherty et al. (2010)
	2	14	71.151	280.752	2009	2009	4	5	4.5	0.96	0	Doherty et al. (2010)
	2	15	72.341	277.654	2009	2009	4	5	6.5	0.96	0	Doherty et al. (2010)
	2	16	72.63	261.336	2009	2009	4	5	13	0.96	0	Doherty et al. (2010)
	2	17	72.566	259.193	2009	2009	4	5	11	0.96	0	Doherty et al. (2010)
	2	18	73.696	260.782	2009	2009	4	5	12	0.96	0	Doherty et al. (2010)
	2	19	76.555	255.268	2009	2009	4	5	8	0.96	0	Doherty et al. (2010)
	2	20	76.633	263.788	2009	2009	4	5	7	0.96	0	Doherty et al. (2010)
	2	21	75.497	263.855	2009	2009	4	5	8.5	0.96	0	Doherty et al. (2010)
	2	22	76.867	274.786	2009	2009	4	5	7.5	0.96	0	Doherty et al. (2010)
	2	23	75.46	271.149	2009	2009	4	5	9.5	0.96	0	Doherty et al. (2010)
	2	24	75.265	269.634	2009	2009	4	5	12	0.96	0	Doherty et al. (2010)
	2	28	66.256	215.231	2007	2007	3	4	22	0.96	1	Doherty et al. (2010)
	2	29	67.568	221.702	2007	2007	3	4	8	0.96	1	Doherty et al. (2010)
	2	30	67.16	229.702	2007	2007	3	4	9	0.96	1	Doherty et al. (2010)
	2	31	64.934	235.256	2007	2007	3	4	7	0.96	1	Doherty et al. (2010)
	2	32	65.379	237.337	2007	2007	3	4	12	0.96	1	Doherty et al. (2010)
	2	33	65.607	237.74	2007	2007	3	4	7	0.96	1	Doherty et al. (2010)
	2	34	65.788	238.217	2007	2007	3	4	11	0.96	1	Doherty et al. (2010)
	2	35	66.23	238.934	2007	2007	3	4	18	0.96	1	Doherty et al. (2010)
	2	36	66.353	239.364	2007	2007	3	4	20	0.96	1	Doherty et al. (2010)
	2	37	66.9	241.062	2007	2007	3	4	4	0.96	1	Doherty et al. (2010)
	2	38	66.655	246.44	2007	2007	3	4	11	0.96	1	Doherty et al. (2010)
	2	39	65.957	247.578	2007	2007	3	4	11	0.96	1	Doherty et al. (2010)
	2	40	65.087	248.546	2007	2007	3	4	14	0.96	1	Doherty et al. (2010)
	2	41	64.747	248.146	2007	2007	3	4	17	0.96	1	Doherty et al. (2010)
	2	42	64.522	249.463	2007	2007	3	4	26	0.96	1	Doherty et al. (2010)
	2	43	64.352	250.319	2007	2007	3	4	12	0.96	1	Doherty et al. (2010)
	2	44	64.086	251.489	2007	2007	3	4	30	0.96	1	Doherty et al. (2010)
	2	45	64.011	252.424	2007	2007	3	4	13	0.96	1	Doherty et al. (2010)
	2	46	63.751	253.456	2007	2007	3	4	16	0.96	1	Doherty et al. (2010)
	2	47	63.661	254.872	2007	2007	3	4	31	0.96	1	Doherty et al. (2010)
	2	48	64.041	256.155	2007	2007	3	4	14	0.96	1	Doherty et al. (2010)
	2	49	64.017	257.49	2007	2007	3	4	11	0.96	1	Doherty et al. (2010)
	2	50	64.533	258.646	2007	2007	3	4	10	0.96	1	Doherty et al. (2010)
	2	51	64.62	259.527	2007	2007	3	4	8	0.96	1	Doherty et al. (2010)
	2	52	64.578	261.45	2007	2007	3	4	10	0.96	1	Doherty et al. (2010)
	2	53	64.419	263.579	2007	2007	3	4	10	0.96	1	Doherty et al. (2010)
	2	54	79.878	333.991	2006	2006	8	8	12.45	0.96	0	Doherty et al. (2010)
	2	56	79.825	331.205	2006	2006	8	8	1.3	0.96	0	Doherty et al. (2010)
	2	57	72.579	321.496	2007	2007	6	6	1.65	0.96	0	Doherty et al. (2010)
	2	58	76.402	291.942	2007	2007	7	7	3.15	0.96	0	Doherty et al. (2010)
	2	59	66.441	315.21	2008	2008	7	7	2.45	0.96	0	Doherty et al. (2010)
	2	67	67.631	53.646	2007	2007	3	5	13.5	0.96	0	Doherty et al. (2010)
	2	68	67.703	64.332	2007	2007	3	5	333	0.96	0	Doherty et al. (2010)
	2	69	73.428	81.481	2007	2007	3	5	19.5	0.96	0	Doherty et al. (2010)
	2	70	72.256	103.038	2007	2007	3	5	40	0.96	0	Doherty et al. (2010)
	2	71	62.714	129.159	2008	2008	3	5	37	0.96	0	Doherty et al. (2010)
	2	72	62.134	130.538	2008	2008	3	5	69.5	0.96	0	Doherty et al. (2010)
	2	73	71.576	128.861	2008	2008	3	5	78.5	0.96	0	Doherty et al. (2010)
	2	74	72.04	128.46	2008	2008	3	5	88	0.96	0	Doherty et al. (2010)
	2	75	71.707	127.534	2008	2008	3	5	54.5	0.96	0	Doherty et al. (2010)
	2	76	74.065	128.872	2008	2008	3	5	19.5	0.96	0	Doherty et al. (2010)
	2	77	68.649	160.487	2008	2008	3	5	45.5	0.96	0	Doherty et al. (2010)
	2	78	69.023	161.201	2008	2008	3	5	38	0.96	0	Doherty et al. (2010)
	2	79	68.719	161.572	2008	2008	3	5	35.5	0.96	0	Doherty et al. (2010)
	2	80	68.487	163.157	2008	2008	3	5	13	0.96	0	Doherty et al. (2010)
	2	81	68.221	166.179	2008	2008	3	5	12	0.96	0	Doherty et al. (2010)
	2	82	69.869	169.302	2008	2008	3	5	10.5	0.96	0	Doherty et al. (2010)
	2	83	69.524	171.31	2008	2008	3	5	13	0.96	0	Doherty et al. (2010)
	2	84	69.119	170.858	2008	2008	3	5	12.5	0.96	0	Doherty et al. (2010)
	2	85	69.4	18.6	2008	2008	3	4	18	0.96	0	Doherty et al. (2010)
	2	86	69.4	18.6	2008	2008	5	5	17	0.96	0	Doherty et al. (2010)
	2	87	69.4	18.6	2008	2008	5	5	38.5	0.96	0	Doherty et al. (2010)
	2	88	78.874	11.923	2007	2007	4	4	7	0.96	0	Doherty et al. (2010)
	2	90	78.91	11.83	2009	2009	4	4	12	0.96	0	Doherty et al. (2010)
	2	91	78.903	12.117	2007	2007	4	4	6.5	0.96	0	Doherty et al. (2010)
North China	3	1	41.75	108.25	2010	2010	1	2	349	0.84	0	Wang et al. (2013)
	3	2	40.75	110.25	2010	2010	1	2	864	0.84	0	Wang et al. (2013)
	3	3	41.75	109.75	2010	2010	1	2	801	0.84	0	Wang et al. (2013)
	3	4	41.25	110.75	2010	2010	1	2	665.5	0.84	0	Wang et al. (2013)
	3	5	41.75	111.75	2010	2010	1	2	124	0.84	0	Wang et al. (2013)
	3	6	43.75	112.25	2010	2010	1	2	82	0.84	0	Wang et al. (2013)
	3	7	43.75	112.25	2010	2010	1	2	111.3	0.84	0	Wang et al. (2013)
	3	8	43.75	114.25	2010	2010	1	2	98	0.84	0	Wang et al. (2013)
	3	9	43.25	116.25	2010	2010	1	2	160.3	0.84	0	Wang et al. (2013)
	3	10	44.25	116.25	2010	2010	1	2	641	0.84	0	Wang et al. (2013)
	3	11	43.75	115.25	2010	2010	1	2	413	0.84	0	Wang et al. (2013)
	3	12	44.75	115.75	2010	2010	1	2	2160	0.84	0	Wang et al. (2013)
	3	13	45.5	117.75	2010	2010	1	2	229	0.84	0	Wang et al. (2013)
	3	14	46.25	121.75	2010	2010	1	2	890	0.84	0	Wang et al. (2013)
	3	15	47.75	119.25	2010	2010	1	2	402.7	0.84	0	Wang et al. (2013)
	3	16	48.25	117.75	2010	2010	1	2	411.3	0.84	0	Wang et al. (2013)
	3	17	49.75	118.75	2010	2010	1	2	365.7	0.84	0	Wang et al. (2013)
	3	18	50.75	121.25	2010	2010	1	2	177.25	0.84	0	Wang et al. (2013)
	3	19	50.25	124.75	2010	2010	1	2	90	0.84	0	Wang et al. (2013)
	3	20	51.25	126.25	2010	2010	1	2	56.3	0.84	0	Wang et al. (2013)
	3	21	51.25	126.75	2010	2010	1	2	66.3	0.84	0	Wang et al. (2013)
	3	22	50.25	120.25	2010	2010	1	2	149.6	0.84	0	Wang et al. (2013)
	3	23	49.75	127.25	2010	2010	1	2	264.5	0.84	0	Wang et al. (2013)
	3	24	49.25	129.25	2010	2010	1	2	272	0.84	0	Wang et al. (2013)
	3	25	48.25	130.75	2010	2010	1	2	241.4	0.84	0	Wang et al. (2013)
	3	26	47.75	130.75	2010	2010	1	2	474.75	0.84	0	Wang et al. (2013)
	3	27	46.75	129.75	2010	2010	1	2	1300.3	0.84	0	Wang et al. (2013)
	3	28	46.75	125.75	2010	2010	1	2	1629.5	0.84	0	Wang et al. (2013)
	3	29	47.75	126.25	2010	2010	1	2	624.5	0.84	0	Wang et al. (2013)
	3	30	47.25	123.75	2010	2010	1	2	804.7	0.84	0	Wang et al. (2013)
	3	31	43.75	130.75	2010	2010	1	2	421.6	0.84	0	Wang et al. (2013)
	3	32	43.75	128.75	2010	2010	1	2	1492.2	0.84	0	Wang et al. (2013)
	3	33	44.75	127.75	2010	2010	1	2	1119	0.84	0	Wang et al. (2013)
	3	34	45.25	124.25	2010	2010	1	2	1172.5	0.84	0	Wang et al. (2013)
	3	35	43.25	126.75	2010	2010	1	2	1047.6	0.84	0	Wang et al. (2013)
	3	36	42.25	126.75	2010	2010	1	2	1708	0.84	0	Wang et al. (2013)
	3	37	42.25	127.75	2010	2010	1	2	786	0.84	0	Wang et al. (2013)
	3	38	41.75	125.25	2010	2010	1	2	1340	0.84	0	Wang et al. (2013)
Tibetan Plateau	4	1	35.54	99.49	2012	2012	1	1	148	0.84	1	Pu et al. (2017)
	4	2	34.85	98.13	2012	2012	1	1	152	0.84	1	Pu et al. (2017)
	4	3	35.22	98.95	2012	2012	1	1	118	0.84	1	Pu et al. (2017)
	4	4	34.8	99.05	2012	2012	1	1	28	0.84	1	Pu et al. (2017)
	4	5	33.89	99.8	2012	2012	1	1	135	0.84	1	Pu et al. (2017)
	4	6	33.89	99.8	2012	2012	1	1	77	0.84	1	Pu et al. (2017)
	4	7	34.92	100.89	2012	2012	2	2	33	0.84	1	Pu et al. (2017)
	4	8	28.03	86.94	2013	2013	5	5	11	1	1	He et al. (2018)
	4	9	28.02	86.96	2004	2004	10	10	18	1	1	He et al. (2018)
	4	10	28.86	90.23	2014	2014	5	5	28	1	1	He et al. (2018)
	4	11	33.07	92.09	2014	2014	5	5	29	1	1	He et al. (2018)
	4	12	35.67	94.18	2005	2005	11	11	81	1	1	He et al. (2018)
	4	13	39.43	96.56	2014	2014	5	5	133	1	1	He et al. (2018)
	4	14	39.43	96.56	2005	2005	10	10	35.5	1	1	He et al. (2018)
	4	15	43.73	84.46	2006	2006	10	10	87	1	1	He et al. (2018)
	4	16	43.1	86.82	2006	2006	11	11	141	1	1	He et al. (2018)

## Sheet: TP_BC_Dust
Region	Region_ID	Site Name	Site_ID	latitude (degree)	latitude (degree)	Year_start	Year_end	Month_start	Month_end	BC concentrations (ng g-1)	Dust concentration (ug g-1)	Scale_factor	column_integrated	Reference	Note
Tibetan Plateau	5	LH	1	39.4372	96.5556	2020	2020	6	6	242.1	61.6516	1	1	Yan et al. (2023)	scale_factor is for the correction of BC mass absorption efficiency
	5	BY	2	39.0122	98.9003	2020	2020	7	7	134.2	34.6173	1	1	Yan et al. (2023)	column_integraated shows the snow column BC concentration is column integrated (1) or simply averaged from the surface and sub-surface BC concentration
	5	YZ	3	35.6544	94.2331	2020	2020	6	6	37	28.5321	1	1	Yan et al. (2023)
	5	DK	4	33.0747	92.0861	2020	2020	6	6	29.4	10.1122	1	1	Yan et al. (2023)
	5	GL	5	33.5833	91.1667	2020	2020	7	7	32.3	15.8609	1	1	Yan et al. (2023)
	5	DM	6	29.3528	97.3519	2020	2020	5	5	14.1	6.2578	1	1	Yan et al. (2023)
	5	BS	7	27.1039	100.196	2020	2020	5	5	46.5	2.2662	1	1	Yan et al. (2023)
	5	ER	8	28.0192	86.9622	2020	2020	5	5	21.4	7.8559	1	1	Yan et al. (2023)
	5	JM	9	30.2236	82.1675	2020	2020	5	5	13.2	3.2828	1	1	Yan et al. (2023)
	5	AL	10	32.8425	80.9258	2020	2020	5	5	51.6	36.6399	1	1	Yan et al. (2023)
	5	UR	11	43.1	86.62	2014	2014	8	8	850.1	99.9	1	1	Li et al. (2021)
	5	GO	12	42.44	74.51	2014	2014	8	8	522.9	68.1	1	1	Li et al. (2021)
	5	N354	13	41.8	78.18	2014	2014	8	8	516.7	125.9	1	1	Li et al. (2021)
	5	SZ	14	41.78	77.75	2014	2014	8	8	258.7	80.9	1	1	Li et al. (2021)
	5	AB	15	39.6	71.56	2014	2014	8	8	145.8	30.3	1	1	Li et al. (2021)
	5	LH	16	39.43	96.56	2014	2014	7	7	1075.2	325.9	1	1	Li et al. (2021)
	5	XD	17	33.15	92.15	2014	2014	8	8	123.8	40.3	1	1	Li et al. (2021)
	5	RL	18	29.25	96.61	2015	2015	6	6	80.2	36.9	1	1	Li et al. (2021)
	5	BS	19	26.2	100.2	2016	2016	6	6	1017.8	38.1	1	1	Li et al. (2021)
